# Supplementary material for: Step-by-step bailout for MitraClip lock line stuck due to a knot
Source: Eur Heart J Case Rep. 2025 Oct 8;9(11):ytaf510. doi: 10.1093/ehjcr/ytaf510 (PMC12604557; doi:10.1093/ehjcr/ytaf510)
Supplement: ytaf510_Supplementary_Data [file ytaf510_supplementary_data.zip]

Archive with 3 entries (3 files):
- Video2.mp4
- Video3.mp4
- Video1.mp4
